# Supplementary material for: Long-Term Adoption of Televisits in Nursing Homes During the COVID-19 Crisis and Following Up Into the Postpandemic Setting: Mixed Methods Study
Source: JMIR Aging. 2024 Jun 6;7:e55471. doi: 10.2196/55471 (PMC11190630; doi:10.2196/55471)
Supplement: Multimedia Appendix 2 [file aging_v7i1e55471_app2.xlsx]

## Sheet: Basic_information
	00_Code	01_sex	01_age	01_professional experience	Quali_00_nursing_assistant	Quali_01_certified_nurse	Quali_02_nursing_team_manager	Quali_03_nursing_ward_manager	Quali_04_other_qualification	Question-00_special_tasks_project	Question-01_competence_medical_devices	Question-02_computer_skills	Question-03-00_expectation_care_better	Question-03-01_expectation_care_neutral	Question-03-02_expectation_difficult_with_residents	Question-03-03_expectation_only_exceptional_use	Question-04-01_expectation_time_expenditure	Question-06_Info_software	Question-06-00_introduction_software_in_presence	Question-06-01-_introduction_software_remote	Question-06-02_Infos_software_digital	Question-06-03_introduction_SW_written	Question-07-00_level_of_information_SW_Teledoc_at_present_rating	Question-07-01-level_of_information_SW_Teledoc_at_present_Date	Question-08_remarks_SW_TeleDoc	Question-09_info_PoC_received	Question-10-00_introducton_PoC_in_presence	Question-10-01_introduction_PoC_digital	Question-10-02_introduction_PoC_Infos_writen	Question-1-00_camera_available	Question-11-01_stethoscope_available	Question-11_02_glucose_meterr_available	Question-11-03_BP_meter_available	Question-11-04_one_canal_ECG_available	Question-11-05_spirometer_available	Question-11-06_sonography_available	Question-11-07_patient_monitor_available	Question-12-00_camera_information	Question-12-01_stethoscope_information	Question-12-02_blood_sugar_meter_information	Question-12-03_blood_pressure_meter_information	Question-12-04_one_canal_ECG_information	Question-12-05_spirometer_information	Question-12-06_sonography_information	Question-12-07_patient_monitor_information	Question-13-00_camera_ratin	Question-13-01_stethoscope_rating	Question-13-02_blood_sugar_meter_rating	Question-13-03_BP_meter_rating
	code	sex	age	experience	nursing assistant	certified nurse	nursing_team_manager	ward_manager	other	tasks	rating PoC	rating computer	better care	no benefit for care	difficult with residents	use only exceptionnaly	less/neutral/more	yes/no	intro SW in presence	intro SW remote	digital info SW	written intro SW	rating level information SW	date	remarks	Info PoC yes/no	intro PoC in presence	introcution_PoC_digital	written info PoC	camera	stethoscope	glucose meter	BP meter	one-canal ECG	spirometer	sonography	PM	camera	stethoscope	blood sugar meter	BP meter	one canal ECG	spirometer	sonography	PM	camera	stethoscope	blood sugar meter	BP meter
NH2	1103	female	27	5	no	yes	no	no	no	responsible_for_implementation	1	1	yes	no	no	no	less	yes	yes	yes	no	no	1	2020-11-23	easy to understand	yes	yes	no	no	yes	yes	yes	yes	yes	no	no	no	yes	yes	yes	yes	yes	no	no	no	2	1	1	1
NH2	1104	female	27	5	no	yes	no	no	no	na	2	2	yes	no	no	no	neutral	yes	yes	no	no	no	2	2020-11-23	easy to understand	yes	yes	no	no	yes	yes	yes	yes	yes	no	no	no	na	yes	yes	yes	yes	no	no	no	2	1	1	1
NH2	1106	female	27	2	no	yes	no	no	no	na	2	1	yes	no	no	no	neutral	yes	yes	no	no	no	2	2020-11-23	na	yes	yes	yes	no	yes	yes	yes	yes	yes	no	no	no	yes	yes	yes	yes	yes	no	no	no	2	1	1	1
NH2	1105	male	28	2.5	no	yes	no	no	no	na	1	2	no	yes	no	yes	neutral	no	yes	yes	yes	yes	2	2020-11-23	na	yes	yes	yes	yes	yes	yes	yes	yes	yes	no	no	no	yes	yes	yes	yes	yes	no	no	no	1	1	1	1
NH2	1108	female	62	39	no	yes	no	no	no	na	1	2	no	yes	yes	no	neutral	yes	yes	yes	yes	yes	na	na	na	yes	yes	yes	yes	yes	yes	yes	yes	yes	no	no	no	yes	yes	yes	yes	yes	no	no	no	1	1	1	1
NH2	1101	female	33	15	no	yes	no	yes	no	na	2	2	yes	no	yes	no	neutral	yes	yes	no	no	no	2	na	na	yes	yes	no	no	yes	yes	yes	yes	yes	no	no	no	yes	yes	yes	yes	yes	no	no	no	3	3	1	1
NH2	1107	male	25	na	no	yes	no	no	no	na	2	1	no	yes	no	no	less	yes	yes	yes	no	no	2	2020-11-23	easy to understand	yes	yes	no	no	yes	yes	yes	yes	yes	no	no	no	yes	yes	yes	yes	yes	no	no	no	2	1	1	1
NH2	1102	female	40	19	no	yes	nien	yes	no	na	1	1	no	yes	no	no	neutral	yes	yes	no	no	yes	3	na	na	yes	yes	no	yes	yes	yes	yes	yes	yes	no	no	no	yes	yes	yes	yes	yes	no	no	no	1	1	1	1
NH1	2105	female	50	30	no	yes	no	no	no	na	2	3	no	no	yes	yes	neutral	yes	yes	yes	no	no	1	2021-01-14	na	yes	na	no	no	yes	yes	yes	yes	yes	no	no	no	yes	yes	yes	yes	yes	no	no	no	1	1	1	1
NH1	2123	male	25	1	no	yes	no	no	no	na	3	3	no	no	yes	no	neutral	yes	yes	no	yes	yes	3	2021-01-15	na	yes	yes	yes	yes	yes	yes	no	yes	yes	no	no	no	yes	yes	no	yes	no	no	no	no	2	3	na	2
NH1	2110	female	62	18	no	yes	no	no	no	na	4	3	no	no	no	yes	more	yes	yes	yes	no	yes	4	2021-01-14	Back then, I understood it sufficiently	yes	yes	yes	yes	yes	yes	yes	yes	yes	no	no	no	yes	yes	yes	yes	yes	no	no	no	2	2	2	2
NH1	2107	female	26	2	no	yes	no	no	no	na	2	3	no	no	no	yes	neutral	yes	no	no	yes	no	3	2021-01-18	na	yes	no	yes	no	yes	yes	yes	yes	yes	no	no	no	yes	yes	yes	yes	yes	no	no	no	1	3	1	1
NH1	2106	male	30	1.5	no	yes	no	no	no	na	2	2	yes	no	no	no	neutral	yes	yes	yes	yes	yes	2	na	na	yes	yes	yes	yes	yes	yes	yes	yes	yes	no	no	no	yes	yes	yes	yes	yes	no	no	no	1	1	1	1
NH1	2104	male	60	35	no	yes	yes	no	no	na	2	2	yes	no	no	no	neutral	yes	yes	yes	yes	no	2	na	na	yes	yes	yes	no	yes	yes	no	yes	yes	no	no	no	yes	yes	no	yes	yes	no	no	no	2	2	na	2
NH1	2120	female	24	3	no	yes	yes	no	no	na	2	1	yes	no	no	no	neutral	yes	yes	yes	yes	yes	2	na	I didn't have any difficulties; I had to do it a few times to understand everything correctly	yes	yes	yes	yes	yes	yes	yes	yes	yes	no	no	no	yes	yes	yes	yes	yes	no	no	no	1	1	2	1
NH1	2112	male	27	7	no	yes	no	no	no	na	2	2	yes	no	no	no	neutral	yes	yes	no	yes	yes	na	2021-01-13	na	yes	yes	yes	no	yes	yes	no	no	yes	no	no	no	yes	yes	no	no	yes	no	no	no	1	1	na	na
NH1	2109	male	59	37	no	yes	yes	no	no	na	1	1	yes	no	no	no	neutral	yes	yes	no	no	no	na	na	na	yes	yes	no	no	yes	yes	no	yes	yes	no	no	no	yes	yes	no	yes	yes	no	no	no	1	1	na	1
NH1	2131	male	55	30	no	no	no	yes	no	responsible_for_implementation	1	2	yes	no	no	no	less	yes	yes	yes	yes	yes	2	2020-05-25	na	yes	yes	yes	yes	yes	yes	no	no	yes	no	no	no	yes	yes	no	no	yes	no	no	no	2	2	na	na
NH1	2111	female	53	30	no	yes	no	no	no	na	2	2	yes	no	no	no	neutral	yes	yes	no	yes	no	na	na	na	yes	yes	no	no	yes	yes	no	yes	yes	no	no	no	na	na	na	na	na	no	no	no	na	na	na	na
NH1	2102	excluded
[truncated: 5 more columns]

## Sheet: protocols
	Proband	Televisit_date	Televisit_modality	Televisit_motive	televisit_alternative_emergency_service_call	televisit_alternative_out_of_hours_GP	televisit_alternative_GP	televisits_use_PoC	televisit_camera	televisit_stethoscope	televisit_blood_sugar_meter	televisit_BP_meter	televisit_one_canal_ECG	televisit_patient_monitor_ECG	televisit_patient_monitor_pulse_curve	televisit_patient_monitor_BP	televisit_patient_monitor_SpO2	televisit_patient_monitor_temperature	televisit_camera_rating	televisit_stethoscope_rating	televisit_blood_sugar_meter_rating	televisit_BP_meter_rating	televisit_one_canal_ECG_rating	televisit_patient_monitor_ECG_rating	televisit_patient_monitor_pulse_curve_rating	televisit_patient_monitor_BP_meter_rating	televisit_patient_monitor_SpO2_rating	televisit_patient_monitor_temperature_rating	televisit_use_comments	televisit_software_rating	televisit_software_comments_by_nurses	televisits_supervision_rating	televisit_comments_by_nurses	televisits_rating_residents	televisits_residents_comments
	Proband	date	acute/planned	motive	call emergency	116117	GP	PoC yes/no	camera	sthethoscope	blood sugar meter	BP meter	one canal ECG	PM_ECG	PM_pulse_curve	PM_BP	PM_SpO2	PM_temperature	camera	stethoscope	blood sugar meter	BP meter	one-canal ECG	PM_ECG_rating	PM_pulse_curve_rating	PM_BP_meter_rating	PM_SpO2_rating	PM_temp_rating	comments	rating SW	comments	rating supervision	comments	rating resident	comments_residents
NH2	1103	na	out of acute necessity	test	no	yes	yes	yes	yes	yes	yes	yes	yes	no	no	no	no	no	2	1	1	1	1	na	na	na	na	na	a mobile (portative) camera for the residents	1	na	1	na	1	na
NH2	1103	na	out of acute necessity	test	no	yes	yes	yes	yes	yes	yes	yes	yes	na	na	na	na	na	2	1	1	1	1	na	na	na	na	na	na	1	na	na	na	na	na
NH2	1104	na	out of acute necessity	test	no	yes	yes	yes	yes	yes	yes	yes	yes	no	no	no	no	no	2	1	1	1	1	na	na	na	na	na	a mobile / portative camera	2	na	1	na	na	na
NH2	1104	na	out of acute necessity	test	no	yes	yes	yes	yes	yes	yes	yes	yes	na	na	na	na	na	2	1	1	1	1	na	na	na	na	na	na	1	na	1	na	na	na
NH2	1106	na	planned televisit	na	na	na	na	yes	yes	yes	yes	yes	yes	no	no	no	no	no	2	2	2	2	2	na	na	na	na	na	na	2	na	2	na	na	na
NH2	1106	na	planned televisit	test	na	na	na	yes	yes	yes	yes	yes	yes	no	no	no	no	no	2	2	2	2	2	na	na	na	na	na	na	2	na	2	na	na	na
NH2	1105	na	planned televisit	test	yes	yes	yes	yes	yes	yes	yes	yes	yes	no	no	no	no	no	1	1	1	2	2	na	na	na	na	na	na	2	more training and practical use	2	more practical experience with televisits	1	na
NH2	1105	na	planned televisit	test	yes	yes	yes	yes	yes	yes	yes	yes	yes	no	no	no	no	no	2	2	2	2	2	na	na	na	na	na	na	2	more training and practical use	2	more practical experience with televisits	2	na
NH2	1105	na	planned televisit	test	yes	yes	yes	yes	yes	yes	yes	yes	yes	no	no	no	no	no	2	2	2	2	2	na	na	na	na	na	na	2	more training and practical use	2	more practical experience with televisits	2	na
NH2	1105	na	planned televisit	test	yes	yes	yes	yes	yes	yes	yes	yes	yes	no	no	no	no	no	2	2	2	2	2	na	na	na	na	na	na	2	more training and practical use	2	more practical experience with televisits	2	na
NH2	1105	na	planned televisit	test	yes	yes	yes	yes	yes	yes	yes	yes	yes	no	no	no	no	no	2	2	2	2	2	na	na	na	na	na	na	2	more training and practical use	2	more practical experience with televisits	2	na
NH2	1105	na	planned televisit	test	yes	yes	yes	yes	yes	yes	yes	yes	yes	no	no	no	no	no	2	2	2	2	2	na	na	na	na	na	na	2	more training and practical use	2	more practical experience with televisits	2	na
NH2	1105	na	planned televisit	test	yes	yes	yes	yes	yes	yes	yes	yes	yes	no	no	no	no	no	2	2	2	2	2	na	na	na	na	na	na	2	more training and practical use	2	more practical experience with televisits	2	na
NH2	1105	na	planned televisit	test	yes	yes	yes	yes	yes	yes	yes	yes	yes	no	no	no	no	no	2	2	2	2	2	na	na	na	na	na	na	2	more training and practical use	2	more practical experience with televisits	2	na
NH2	1105	na	planned televisit	test	yes	yes	yes	yes	yes	yes	yes	yes	yes	no	no	no	no	no	2	2	2	2	2	na	na	na	na	na	na	2	more training and practical use	2	more practical experience with televisits	2	na
NH2	1105	na	planned televisit	test	yes	yes	yes	yes	yes	yes	yes	yes	yes	no	no	no	no	no	2	2	2	2	2	na	na	na	na	na	na	2	more training and practical use	2	more practical experience with televisits	2	na
NH2	1108	na	na	na	na	na	na	na	na	na	na	na	na	na	na	na	na	na	na	na	na	na	na	na	na	na	na	na	na	na	na	na	na	na	na
NH2	1101	na	out of acute necessity	test	no	yes	yes	yes	yes	yes	yes	yes	yes	no	no	no	no	no	3	1	1	1	1	na	na	na	na	na	na	1	na	2	na	na	na
NH2	1101	na	out of acute necessity	test	yes	yes	yes	yes	yes	yes	yes	yes	yes	no	no	no	no	no	2	1	1	1	1	na	na	na	na	na	na	1	na	2	na	na	na
NH2	1107	na	planned televisit	test	no	yes	no	yes	yes	yes	yes	yes	yes	no	no	no	no	no	1	1	1	1	1	na	na	na	na	na	everything was easy	1	everything was good	2	na	na	na
NH2	1102	na	na	na	na	na	na	na	na	na	na	na	na	na	na	na	na	na	na	na	na	na	na	na	na	na	na	na	na	na	na	na	na	na	na
NH1	2105	2020-11-27	out of acute necessity	na	na	nan	na	yes	yes	no	no	no	yes	no	no	no	no	no	na	na	na	na	na	na	na	na	na	na	na	2	more practical use	3	difficult in resident with dementia	na	na
NH1	2123	2020-09-11	planned televisit	fall on Sunday evenening	no	no	yes	no	no	no	no	yes	no	no	no	no	no	no	na	na	na	3	na	na	na	na	na	na	the whole technology is still new	3	the technology is new and still needs to be tested	2	na	3	na
NH1	2123	2020-09-14	planned televisit	lower limb edema	no	no	yes	yes	yes	no	no	yes	no	no	no	no	no	no	2	na	na	3	na	na	na	na	na	na	na	2	na	3	na	2	na
NH1	2123	2020-09-14	planned televisit	cognitive deterioration in the last days	no	no	yes	yes	no	no	yes	yes	no	no	no	no	no	no	na	na	na	2	na	na	na	na	na	na	na	2	na	2	na	3	na
NH1	2123	2020-10-08	planned televisit	blood sugar fluctuations, problems with the eyes	no	no	yes	yes	no	no	no	yes	no	no	no	no	no	no	2	na	na	2	na	na	na	na	na	na	na	3	na	3	na	5	the televisit was perceived as unpersonal by the resident
NH1	2123	2020-09-29	planned televisit	general questions coming from the resident	no	no	yes	no	yes	no	no	no	no	no	no	no	no	no	2	na	na	na	na	na	na	na	na	na	na	2	na	3	na	6	the resident finds that absolutely terrible
NH1	2123	2020-09-29	planned televisit	lower limb edema	no	no	yes	no	yes	no	no	no	no	no	no	no	no	no	2	na	na	na	na	na	na	na	na	na	na	2	na	2	na	3	the resident is very satisfied but disturbed relative to the televisit
NH1	2123	2020-01-18	planned televisit	dyspnoe, arrythmia	no	yes	no	yes	yes	no	no	yes	no	no	no	no	no	no	2	na	na	3	na	na	na	na	na	na	na	3	after a long time without a televisit, getting used to it again was still difficult	3	na	2	na
NH1	2110	2020-09-16	planned televisit	due to COVID	no	no	yes	yes	yes	no	no	yes	no	no	no	no	no	no	3	na	na	na	2	na	na	na	na	na	difficulties in the audiocommunication	3	I wish that the GP were available over a longer time	2	na	2	the resident was very positively surprised, he is happy with the digital possibilities
NH1	2110	2020-09-16	planned televisit	planned televisit	no	no	yes	yes	yes	no	no	yes	no	no	no	no	no	no	3	na	na	2	na	na	na	na	na	na	na	3	practical experience	1	na	1	the resident was enthusiastic
NH1	2107	2020-06-03	planned televisit	deterioration of general condition	no	yes	yes	yes	yes	yes	no	yes	no	no	no	no	no	no	1	3	na	1	na	na	na	na	na	na	the stethoscope is difficult, because one car hear very little to nothing oneself	3	it is difficult to explain to the resident, that their GP is what they see on the screen	2	na	2	na
NH1	2106	2020-09-18	planned televisit	mobilistaion	no	no	yes	no	yes	no	no	no	no	no	no	no	no	no	1	na	na	na	na	na	na	na	na	na	na	2	na	1	na	2	na
NH1	2106	2020-09-18	planned televisit	deterioration of general condition	no	no	yes	no	yes	no	no	no	no	no	no	no	no	no	1	na	na	na	na	na	na	na	na	na	na	2	na	1	na	1	na
NH1	2104	2020-10-15	planned televisit	COVID/ breathing anomalies	yes	yes	no	no	no	no	no	no	no	no	no	no	no	no	na	na	na	na	na	na	na	na	na	na	the visit has been stopped due to communication problems	4	na	2	i wish a better (internet) connection	na	the resident has dementia
NH1	2120	2020-05-07	planned televisit	deterioration of general condition, wound care	no	no	yes	yes	yes	yes	no	no	no	no	no	no	no	no	1	3	na	na	na	na	na	na	na	na	na	2	it is a pity that the resident to be consulted cannot see but only hear the GP	1	na	na	the resident can not see the GP
NH1	2120	2020-09-22	planned televisit	pain and common cold	no	no	yes	yes	yes	yes	no	no	no	no	no	no	no	no	na	1	na	na	na	na	na	na	na	na	na	3	na	1	na	3	the resident prefers a personal televisit
NH1	2120	2021-01-14	planned televisit	inflammation of a skin wound	no	no	yes	no	yes	no	no	no	no	no	no	no	no	no	na	na	na	na	na	na	na	na	na	na	na	1	na	1	na	1	the resident was very pleased
NH1	2120	2021-01-14	planned televisit	lung auscultation	no	no	yes	yes	yes	yes	no	no	no	no	no	no	no	no	na	2	na	na	na	na	na	na	na	na	na	1	na	1	na	1	the resident has dementia and cannot express himself clearly
NH1	2120	2021-01-14	planned televisit	high blood sugar levels	no	no	yes	no	yes	no	no	no	no	no	no	no	no	no	na	na	na	na	na	na	na	na	na	na	na	1	na	1	na	3	the resident could not hear her GP very good, had to ask several times what has been said. Stated that the televisit was unpersonal
NH1	2112	na	na	na	na	na	na	na	na	na	na	na	na	na	na	na	na	na	na	na	na	na	na	na	na	na	na	na	na	na	na	na	na	na	na
NH1	2109	2020-10-22	planned televisit	routine	no	no	yes	yes	yes	yes	no	no	yes	no	no	no	no	no	3	3	na	na	3	na	na	na	na	na	na	3	routine is missing.The devices connect to the PC	2	I wish the doctor had more experience/ routine	na	the resident could not express himself
NH1	2131	2020-06-26	planned televisit	post-operative care	no	no	yes	yes	yes	no	no	no	no	no	no	no	no	no	4	na	na	na	na	na	na	na	na	na	faulty connection with the camera	1	na	1	na	2	na
NH1	2131	2020-07-07	planned televisit	circulatory problems	no	no	yes	yes	yes	yes	no	yes	yes	no	no	no	no	no	1	1	na	1	1	na	na	na	na	na	na	2	I would like to add other residents without having to sign in again (with another account as superuser))	1	na	1	great technology
NH1	2131	2020-08-11	out of acute necessity	acute vertigo	no	no	yes	yes	yes	yes	yes	yes	no	no	no	no	no	no	1	2	1	1	na	na	na	na	na	na	na	2	i would like to be able to add other residents with the same login, for example by attribution special rights to some accounts	1	na	1	great technology
NH1	2131	2020-09-11	out of acute necessity	fall	yes	no	no	yes	yes	no	no	yes	no	no	no	no	no	no	1	na	na	1	na	na	na	na	na	na	na	1	see the previous responses	1	na	1	She was amazed. The resident had feared that she had to go the hospital again.
NH1	2131	2020-09-23	out of acute necessity	dizziness and impaired vision	no	yes	no	yes	yes	no	no	yes	no	na	na	na	na	na	1	na	na	1	na	na	na	na	na	na	na	1	na	1	na	1	no answer possible due to dementia
NH1	2131	2020-09-23	out of acute necessity	changes in wound situation	no	no	yes	yes	yes	no	no	no	no	no	no	no	no	no	1	na	na	na	na	na	na	na	na	na	na	1	na	1	na	na	no answer possible due to dementia
NH1	2131	2020-09-25	planned televisit	general visit	no	no	yes	yes	yes	no	no	yes	no	no	no	no	no	no	1	na	na	1	na	na	na	na	na	na	na	1	na	1	na	na	she can not speak, indicates signification
NH1	2131	2020-12-04	out of acute necessity	acute dyspnoea with COVID infection	yes	no	no	yes	yes	yes	no	yes	no	no	no	no	no	no	1	2	na	1	na	na	na	na	na	na	na	1	na	1	na	1	the resident was feared of going to the hospital, with the televisit he could finally stay in the NH
NH1	2131	2021-01-15	out of acute necessity	bradycardia	no	yes	no	yes	yes	no	no	yes	no	no	no	no	no	no	1	na	na	1	na	na	na	na	na	na	na	1	na	1	na	2	she was very interested
NH1	2111	2020-11-02	planned televisit	resident complains about back and leg pain	no	no	yes	yes	yes	no	no	yes	no	no	no	no	no	no	na	na	na	na	na	na	na	na	na	na	more routine and pratical experience needed	3	na	2	na	na	the resident showed no interest
